# Supplementary material for: Genetic diversity of Plasmodium falciparum in Grande Comore Island
Source: Malar J. 2020 Sep 3;19:320. doi: 10.1186/s12936-020-03384-5 (PMC7469287; doi:10.1186/s12936-020-03384-5)
Supplement: Supplementary file 1 — Additional file 1: Table S1. Molecular barcodes for sequenced P. falciparum isolates. Reference P. falciparum clones 3D7/unknown origin (airport malaria, The Netherlands), Dd2/Indochina, HB3/Honduras, and Tm90/Thailand were controls used to differentiate parasite genotypes. MAF, minority allelic frequency. N denotes the number of mixed alleles. X denotes missing nucleotide data. The frequency of minority alleles was determined by counting the number of minority allele in each position. [file 12936_2020_3384_MOESM1_ESM.xlsx]

## Sheet: Feuil1
ID	SITE	BARCODE
		Position 1	Position 2	Position 3	Position 4	Position 5	Position 6	Position 8	Position 9	Position 11	Position 12	Position 13	Position 14	Position 15	Position 17	Position 18	Position 19	Position 20	Position 21	Position 22	Position 23	Position 24	Number X	Number N
		A1	B1	A2	B2	A3	B3	B4	A5	A6	B6	A7	B7	A8	A9	B9	A10	B10	A11	B11	A12	B12
C45	Moroni	C	A	T	T	X	C	G	A	C	A	T	C	A	C	T	X	G	A	X	G	G	3	0
C10	Mitsamiouli	T	A	C	C	X	G	A	A	T	G	C	A	A	T	A	C	A	A	C	T	G	1	0
C11	Mitsamiouli	T	A	C	C	X	C	G	A	C	X	T	A	A	T	A	A	A	A	T	G	G	2	0
C12	Mitsamiouli	T	A	C	X	X	C	G	A	T	A	T	A	A	C	T	X	A	A	T	G	G	3	0
C13	Mitsamiouli	T	A	C	C	X	C	G	A	C	X	T	A	A	T	A	A	G	A	X	G	G	3	0
C14	Mitsamiouli	T	A	C	T	C	C	G	A	X	G	C	A	A	C	X	X	G	A	T	G	G	3	0
C15	Mitsamiouli	C	A	C	T	C	G	G	A	X	G	C	A	C	C	A	A	G	A	T	G	G	1	0
C25	Mitsamiouli	C	A	C	C	X	G	G	A	X	G	C	C	A	C	T	A	A	A	X	G	G	3	0
C26	Mitsamiouli	C	A	C	T	X	C	G	T	T	A	C	A	C	T	X	C	G	A	C	G	G	2	0
C27	Mitsamiouli	C	A	C	C	X	C	G	A	C	X	T	A	A	T	A	A	G	A	X	G	G	3	0
C29	Mitsamiouli	T	A	C	T	C	G	G	A	C	G	C	A	C	C	A	A	G	A	T	G	G	0	0
C30	Mitsamiouli	C	A	C	C	X	C	G	X	C	X	T	A	A	T	A	A	G	A	T	G	G	3	0
C31	Mitsamiouli	N	A	C	T	C	C	G	A	T	N	T	A	A	T	A	A	G	X	T	G	G	1	2
C32	Mitsamiouli	C	A	C	T	C	G	G	A	X	G	C	A	C	C	A	A	G	A	X	G	G	2	0
C33	Mitsamiouli	T	A	C	C	X	C	G	A	C	X	T	A	A	T	A	A	G	A	T	G	G	2	0
C34	Mitsamiouli	C	A	C	T	C	G	G	A	C	G	C	A	A	C	A	X	G	A	X	T	G	2	0
C37	Mitsamiouli	T	A	C	C	X	C	G	A	C	X	T	A	A	T	A	A	G	A	X	G	G	3	0
C38	Mitsamiouli	T	A	C	C	X	C	X	A	C	X	T	A	A	C	A	A	G	A	T	G	G	3	0
C17	Mbéni	C	A	C	C	C	G	G	A	T	X	C	A	A	C	T	C	A	A	C	T	G	1	0
C18	Mbéni	T	A	T	T	C	C	G	A	X	G	C	A	A	C	T	C	G	A	T	G	G	1	0
C19	Mbéni	T	A	C	T	C	G	G	A	X	G	C	A	C	T	A	A	G	A	T	G	G	1	0
C22	Mbéni	C	A	T	T	C	C	G	T	T	G	C	C	A	C	T	C	G	A	T	T	G	0	0
C23	Mbéni	T	A	C	T	C	C	G	T	T	A	T	A	A	T	A	C	G	A	C	G	G	0	0
C24	Mbéni	C	A	T	T	C	C	G	T	T	G	C	C	A	N	T	C	G	A	T	T	G	0	1
C39	Mbéni	T	A	T	T	C	C	G	T	T	G	C	A	A	C	T	X	G	A	T	T	G	1	0
C40	Mbéni	C	A	C	T	C	G	G	A	C	G	C	A	C	C	A	A	G	A	X	G	G	1	0
C41	Mbéni	T	A	T	T	C	C	G	T	T	G	C	C	A	C	T	C	G	A	T	T	G	0	0
C43	Mbéni	T	A	C	T	C	C	G	A	T	A	C	A	A	C	A	A	G	A	X	T	G	1	0
C44	Mbéni	T	A	T	T	C	C	G	T	T	G	C	C	A	C	T	C	G	A	T	T	G	0	0
C46	Mbéni	T	A	C	T	C	G	G	A	X	G	C	A	C	T	A	A	G	A	X	G	G	2	0
C47	Mbéni	T	A	C	T	C	C	G	T	T	A	T	A	A	T	A	C	G	A	X	G	G	1	0
C48	Mbéni	T	A	T	T	C	C	G	T	T	G	C	C	A	C	T	C	G	A	T	T	G	0	0
C49	Mbéni	T	A	T	T	C	C	G	T	T	G	C	C	A	C	T	C	G	A	X	T	G	1	0
C51	Mbéni	C	A	C	T	C	C	G	T	T	G	C	A	A	C	A	A	G	A	X	G	G	1	0
C52	Mbéni	T	A	C	T	C	G	G	A	T	G	T	A	A	C	A	C	G	X	T	G	G	1	0
C53	Mbéni	C	A	C	T	C	G	G	A	T	G	C	A	C	C	A	A	G	A	T	G	G	0	0
C54	Mbéni	T	A	T	T	C	C	G	T	T	G	C	C	A	C	T	C	G	A	T	T	G	0	0
C55	Mbéni	T	A	C	C	C	C	G	A	C	A	C	C	A	T	A	X	G	A	X	G	G	2	0
C56	Mbéni	C	A	C	T	C	C	G	T	T	G	C	A	A	C	A	A	G	A	C	G	G	0	0
C57	Mbéni	T	A	C	T	C	C	G	A	X	G	C	A	A	C	T	A	G	A	T	G	G	1	0
C58	Mbéni	T	A	C	T	C	C	G	N	T	A	C	A	A	T	A	A	G	A	X	G	G	1	1
C59	Mbéni	C	A	C	T	C	C	G	T	T	G	C	A	A	C	A	A	G	A	X	G	G	1	0
3D7		C	G	C	T	C	C	G	A	T	G	C	A	C	C	A	A	G	A	T	T	G
Dd2		T	A	T	C	C	G	A	T	T	A	T	C	A	T	A	C	A	A	C	G	T
HB3		T	G	C	C	C	C	G	A	C	A	C	A	A	T	A	A	G	A	T	T	T
Tm90		C	A	T	C	C	C	A	T	C	A	C	A	A	C	T	C	G	C	T	T	-
Minor allele		C	-	T	C	-	G	-	T	C	A	T	C	C	T	T	C	A	-	C	T	-
MAF %		39.0244		23.8095	26.8293		28.5714		35	37.5	24.2424	30.9524	23.8095	19.0476	36.5854	35	38.8889	11.9048		19.2308	28.5714
